# Supplementary material for: Microbial Diversity and Contribution to the Formation of Volatile Compounds during Fine-Flavor Cacao Bean Fermentation
Source: Foods. 2022 Mar 23;11(7):915. doi: 10.3390/foods11070915 (PMC8997610; doi:10.3390/foods11070915)
Supplement: Supplementary file 1 [file foods-11-00915-s001.zip]

Archive with 2 entries (2 files):
- table S1.xlsx
- Table S2.xlsx
