# Supplementary material for: Microbial Diversity and Contribution to the Formation of Volatile Compounds during Fine-Flavor Cacao Bean Fermentation
Source: Foods. 2022 Mar 23;11(7):915. doi: 10.3390/foods11070915 (PMC8997610; doi:10.3390/foods11070915)
Supplement: Supplementary file 1 [file foods-11-00915-s001.zip › table S1.xlsx]

## Sheet: Fungi and yeast
Scientific Name	0 hours	24 hours	48 hours	72 hours	96 hours	120 hours
Aspergillus	406	181	422	1	8	198
Azospirillum	0	0	0	0	0	9
Botrytis	13494	9264	5132	378	72	13691
Brettanomyces	31	267	40	37	17	120
Candida	4805	4190	5888	261	10101	3501
Cercospora	0	0	0	0	0	2
Colletotrichum	1690	646	1237	10	5	295
Cryptococcus <basidiomycetes>	126	344	266	54	4	111
Eremothecium	790	51	37	9	142	247
Fusarium	4697	7978	1138	1732	468	11344
Kazachstania	600	2924	303	467	113	1012
Kluyveromyces	193	235	52	19	37	123
Labilibaculum	0	2	2	0	0	0
Lachancea	26	159	16	32	477	46
Morganella <enterobacteria>	0	0	7	2	0	0
Muricauda	1	0	0	1	0	1
Naumovozyma	110	995	73	188	13	313
Neurospora	118	797	587	99	65	290
Ogataea	188	373	44	48	21	218
Pichia	5022	10158	3343	193	12520	101894
Pochonia	2489	8579	3268	322	85	2081
Pyricularia	3	4	3	1	0	2
Ruminiclostridium	2	1	7	4	0	1
Saccharomyces	0	94	39	1	0	6
Schaalia	0	0	0	6	0	0
Scheffersomyces	1107	15	242	2	58	119
Serratia	3	5	5	8	0	2
Sporisorium	241	114	120	25	16	7201
Sugiyamaella	977	1956	840	72	156	187
Sulfuricurvum	2	0	1	0	0	0
Talaromyces	524	38	669	0	2	1
Tatumella	0	0	10	2	0	1
Tetrapisispora	4853	787	512	130	21	242
Thermoanaerobacter	22	16	28	14	0	14
Thermothelomyces	3	2	14	0	0	4
Thermothielavioides	9	2	0	14	21	20
Torulaspora	140	1583	700	54	26	1001
Weissella	0	1	40	0	0	5
Yarrowia	3	3	6	3	0	3
Zygosaccharomyces	225	1854	144	282	12	549
Zygotorulaspora	31	485	41	89	2	211
Zymoseptoria	469	306	1048	2	16	43

## Sheet: Bacteria
Scientific Name	0 hours	24 hours	48 hours	72 hours	96 hours	120 hours
Acetilactobacillus	0	1	1961	0	31	0
Acetobacter	1	6	0	628	97619	14898
Acetohalobium	7	0	0	0	0	0
Acidibrevibacterium	0	0	0	0	2	1
Acidihalobacter	12	0	1	0	0	3
Acidovorax	0	0	15	3	1	2
Acinetobacter	13	6	0	18	3	23
Acutalibacter	0	0	0	0	2	0
Aeribacillus	0	0	44	0	1	0
Aeromonas	54	21	0	23	0	37
Alkalihalobacillus	1	1	0	10	32169	0
Amylolactobacillus	0	0	1	0	2	0
Anaerocolumna	0	0	1	0	5	0
Anaerolinea	9	1	2	0	3	4
Aneurinibacillus	0	0	1	0	3	1
Anoxybacillus	0	0	14	0	97	0
Arsenophonus	0	0	0	3	3	0
Arthrobacter	6	1	5	0	0	1
Asaia	0	0	157	6	35	3
Bacillus <firmicutes>	103	15	1	100	4288	101
Bifidobacterium	14	0	13	4	0	1
Bombella	0	1	0	8	24	33
Bombilactobacillus	0	0	2	0	5	0
Brevibacillus	0	0	0	0	6	1
Brevundimonas	1	1	17	1	0	2
Burkholderia	13	68	0	15	0	22
Caldibacillus	0	0	0	0	24	1
Candidatus Arthromitus	0	0	5	0	1	0
Candidatus Ishikawaella	0	0	3	0	1	0
Candidatus Moranella	0	0	0	1	1	0
Candidatus Nanopelagicus	3	0	0	0	0	0
Cellulomonas	14	0	40	0	0	0
Cereibacter	24	37	0	30	0	50
Christensenella	1	0	1	0	1	2
Clostridioides	1	0	19	1	1	0
Clostridium	6	5	2	4	14	26
Comamonas	0	1	6	0	206	0
Commensalibacter	0	0	1	2	177	33
Companilactobacillus	0	0	1	1	9	1
Coprothermobacter	1	0	15	0	0	1
Corynebacterium	45	10	16	21	1	25
Cupriavidus	100	18	1	12	0	2697
Curtobacterium	4	0	0	0	0	2
Cytobacillus	0	1	0	0	6	0
Deinococcus	1	1	0	0	0	1
Desulfallas	0	0	85	0	1	0
Enterobacter	1	1	100	29	27	3
Enterococcus	1235	15	22	54	80	56
Entomobacter	0	0	25	2	58	70
Erwinia	1	0	4831	3	1	0
Escherichia	1066	71	0	1855	273	222
Exiguobacterium	0	0	23	0	8	0
Flavobacterium	23	13	0	12	0	25
Flavonifractor	0	0	0	0	1	1
Fructilactobacillus	4	0	4	0	56	0
Furfurilactobacillus	0	0	0	0	236	1
Geobacillus	0	0	48	1	108	0
Gluconobacter	0	13	0	31	171	102
Glutamicibacter	6	0	0	0	0	0
Granulibacter	0	0	15	0	98	11
Halobacteroides	3146	2	1	1	6	40
Halomicronema	1	0	22	0	0	0
Halomonas	14	287	477	61	1	141
Klebsiella	218	185	67	244	77	302
Komagataeibacter	0	1	2	1	56	677
Kozakia	0	0	17	1	96	8
Ktedonosporobacter	2105	5	0	0	0	68
Lacrimispora	0	0	82	0	2	0
Lacticaseibacillus	75	63	3	64	188	148
Lactiplantibacillus	6	1	3	0	239	3
Lactobacillus	3	2	0	5	1074	23
Lentibacillus	1	0	0	0	11	0
Lentilactobacillus	0	0	279	1	4512	1
Leuconostoc	90	27	5	16	902	192
Levilactobacillus	1	1	2	0	79	2
Lichenicola	0	0	8	2	83	29
Ligilactobacillus	1	0	4906	1	74	2
Limosilactobacillus	10	1717	16	167	34530	4458
Liquorilactobacillus	0	0	0	2	717	62
Listeria	0	0	26	0	15	0
Lysinibacillus	1	0	1	14	2555	6
Mammaliicoccus	0	0	0	0	2	0
Metabacillus	0	0	3	0	31	0
Neoasaia	0	0	0	3	62	30
Neobacillus	0	0	3	0	2	0
Neokomagataea	0	0	4	3	5	1
Neptunomonas	9	6	1	6	0	9
Oceanobacillus	0	0	0	1	9	0
Oecophyllibacter	0	0	14	0	14	0
Paenibacillus	2	2	0	17	223	12
Paenisporosarcina	0	0	3021	0	1	0
Pantoea	3	5	1	1263	3	3
Parasaccharibacter	0	0	0	0	34	25
Paucilactobacillus	0	0	0	0	14	4
Pediococcus	2	0	0	0	80	3
Peribacillus	0	0	0	0	8	1
Planococcus <firmicutes>	0	0	1	0	5	0
Priestia	0	0	263	1	55	0
Proteus <enterobacteria>	873	1	0	104	9	5
Providencia	0	0	27	1	31	0
Pseudoalteromonas	11	15	41	11	0	21
Pseudomonas	8	21	0	83	0	66
Radiobacillus	0	0	6	0	11	0
Ralstonia	481	3	0	4	4	36
Raoultella	0	0	1	0	6	0
Roseococcus	0	0	5	0	43	26
Roseomonas	0	0	0	4	112	30
Rothia <high GC Gram+>	0	0	0	0	2	9
Rummeliibacillus	0	0	0	0	2	0
Salicibibacter	7	0	684	0	3	0
Salmonella	126	100	2733	288	46	179
Schizosaccharomyces	508	482	1	53	0	914
Schleiferilactobacillus	1	1	0	0	14	1
Secundilactobacillus	0	0	5	0	5	0
Serratia	8	5	0	8	1	2
Solibacillus	2	0	11	0	4	0
Spirosoma	351	4	0	2	0	33
Sporolactobacillus	0	0	0	0	4	0
Sporomusa	2	0	520	0	0	0
Staphylococcus	499	4823	2	1604	619	2336
Stenotrophomonas	1	1	11	2	0	1
Streptococcus	637	2	25	9	15	21
Streptomyces	15	3	254	17	6	8
Sulfolobus	164	173	0	151	0	356
Syntrophotalea	11	0	0	0	0	0
Terribacillus	0	0	0	0	7	0
Thermotoga	5	0	38	0	0	0
Tumebacillus	0	3	0	45	2	47
Ureibacillus	0	0	2	0	8	0
Veillonella	0	0	2896	0	3	0
Vibrio	14984	1774	1	398	2145	5356
Virgibacillus	0	0	40	0	15	0
Weissella	2	1	206	0	43	5
Xanthomonas	150	118	130	137	0	239
Yersinia <enterobacteria>	0	2	5	44	5	10
Zymomonas	23	8	24370	7	5	15
