# Supplementary material for: Microbial Diversity and Contribution to the Formation of Volatile Compounds during Fine-Flavor Cacao Bean Fermentation
Source: Foods. 2022 Mar 23;11(7):915. doi: 10.3390/foods11070915 (PMC8997610; doi:10.3390/foods11070915)
Supplement: Supplementary file 1 [file foods-11-00915-s001.zip › Table S2.xlsx]

## Sheet: Fungi and Yeasts
Scientific Name	0 hours	24 hours	48 hours	72 hours	96 hours	120 hours
Aspergillus fumigatus	57	76	339	1	8	10
Aspergillus oryzae	344	102	83	0	0	188
Azospirillum thermophilum	0	0	0	0	0	9
Botrytis cinerea	13494	9264	5132	378	72	13691
Brettanomyces nanus	31	267	40	37	17	120
Candida albicans	0	18	0	1	0	4
Candida dubliniensis	2	1	0	0	0	1
Candida glabrata	43652	7445	21451	820	57	13165
Candida orthopsilosis	3998	1723	309	171	3	1128
Cercospora beticola	0	0	0	0	0	2
Colletotrichum higginsianum	1690	646	1237	10	5	295
Cryptococcus gattii VGI	0	4	4	0	1	1
Cryptococcus neoformans	31	8	9	0	1	0
Eremothecium cymbalariae	11	5	10	0	2	3
Eremothecium gossypii	222	1	7	3	75	180
Eremothecium sinecaudum	4	9	2	0	0	3
Fusarium fujikuroi	18	672	143	1264	0	16
Fusarium oxysporum	342	347	186	1	463	5399
Fusarium venenatum	2962	5443	39	71	3	2560
Fusarium verticillioides	135	5	4	3	1	20
Kazachstania africana	146	1464	158	215	32	483
Kazachstania naganishii	234	1353	137	251	73	514
Kluyveromyces lactis	4	11	10	0	17	9
Labilibaculum antarcticum	0	2	2	0	0	0
Lachancea thermotolerans	26	159	16	32	477	46
Morganella morganii	0	0	7	2	0	0
Muricauda ruestringensis	1	0	0	1	0	1
Naumovozyma castellii	50	830	62	163	2	258
Naumovozyma dairenensis	59	154	11	24	7	53
Neurospora crassa	118	797	587	99	65	290
Ogataea parapolymorpha	188	373	44	48	21	218
Pichia kudriavzevii	5022	10158	3343	193	12520	101894
Pochonia chlamydosporia	2489	8579	3268	322	85	2081
Pyricularia oryzae	2	0	1	0	0	0
Pyricularia pennisetigena	1	4	2	1	0	1
Ruminiclostridium cellulolyticum	2	1	7	4	0	1
Saccharomyces cerevisiae	0	94	39	1	0	6
Schaalia odontolytica	0	0	0	6	0	0
Scheffersomyces stipitis	1107	15	242	2	58	119
Serratia plymuthica	0	0	0	4	0	0
Sporisorium graminicola	241	114	120	25	16	7201
Sugiyamaella lignohabitans	977	1956	840	72	156	187
Sulfuricurvum kujiense	2	0	1	0	0	0
Talaromyces rugulosus	524	38	669	0	2	1
Tatumella ptyseos	0	0	10	1	0	1
Tetrapisispora blattae	4791	532	442	104	13	92
Tetrapisispora phaffii	62	255	70	26	8	150
Thermoanaerobacter kivui	22	16	28	14	0	14
Thermothelomyces thermophilus	3	2	14	0	0	4
Thermothielavioides terrestris	9	2	0	14	21	20
Torulaspora delbrueckii	17	1309	618	31	1	679
Torulaspora globosa	118	22	14	1	25	173
Weissella confusa	0	0	3	0	0	0
Yarrowia lipolytica	3	3	6	3	0	3
Zygosaccharomyces rouxii	225	1854	144	282	12	549
Zygotorulaspora mrakii	31	485	41	89	2	211
Zymoseptoria tritici	469	306	1048	2	16	43

## Sheet: Bacteria
Scientific Name	O hours	24 hours	48 hours	72 hours	96 hours	120 hours
Acetilactobacillus jinshanensis	0	1	0	0	31	0
Acetobacter aceti	0	0	4	0	1523	3
Acetobacter orientalis	0	0	0	0	293	31
Acetobacter pasteurianus	0	0	4	3	1634	35
Acetobacter persici	0	0	3	0	439	50
Acetobacter pomorum	0	0	0	2	1100	18
Acetobacter sp. KACC 21233	0	0	0	0	2162	0
Acetobacterium sp. KB-1	2	1	2	0	0	1
Acetohalobium arabaticum	7	0	0	0	0	0
Acidibrevibacterium fodinaquatile	0	0	0	0	2	1
Acidihalobacter ferrooxydans	12	0	0	0	0	3
Acidovorax antarcticus	0	0	1	0	1	2
Acinetobacter baumannii	1	1	0	1	1	5
Acinetobacter baylyi	4	1	3	0	0	2
Acinetobacter haemolyticus	3	0	2	1	0	1
Acinetobacter lwoffii	0	3	3	0	0	1
Acinetobacter towneri	1	0	0	1	0	0
Acutalibacter muris	0	0	0	0	2	0
Aeribacillus pallidus	0	0	0	0	1	0
Aeromonas hydrophila	51	21	32	21	0	37
Aeromonas schubertii	0	0	8	0	0	0
Aeromonas veronii	3	0	4	2	0	0
Alkalihalobacillus clausii	1	1	0	0	31638	0
Alkalihalobacillus halodurans	0	0	0	10	1	0
Alkalihalobacillus lehensis	0	0	0	0	13	0
Alkalihalobacillus pseudofirmus	0	0	0	0	3	0
Alteromonas macleodii	0	0	5	1	0	0
Amylolactobacillus amylophilus	0	0	0	0	2	0
Anaerocolumna sp. CTTW	0	0	1	0	4	0
Anaerolinea sp. 'rifampicinis'	9	1	1	0	3	4
Aneurinibacillus sp. XH2	0	0	2	0	3	1
Anoxybacillus caldiproteolyticus	0	0	1	0	19	0
Anoxybacillus flavithermus	0	0	0	0	18	0
Anoxybacillus gonensis	0	0	0	0	8	0
Apilactobacillus kunkeei	0	0	31	5	0	0
Aquimarina sp. AD1	1	1	0	0	0	0
Arsenophonus nasoniae	0	0	10	3	2	0
Arthrobacter sp. TES	6	0	0	0	0	0
Asaia bogorensis	0	0	5	6	35	3
Bacillus altitudinis	0	0	1	2	27	0
Bacillus amyloliquefaciens	0	0	4	0	96	1
Bacillus anthracis	0	1	9	5	155	3
Bacillus atrophaeus	0	0	0	0	20	0
Bacillus beveridgei	0	0	0	0	33	0
Bacillus cellulosilyticus	0	0	0	0	7	0
Bacillus cereus	0	1	2	6	279	2
Bacillus circulans	0	0	0	0	41	1
Bacillus cohnii	0	0	0	0	3	0
Bacillus freudenreichii	0	0	0	1	0	4
Bacillus glycinifermentans	0	2	3	0	6	1
Bacillus halotolerans	0	1	0	0	23	0
Bacillus inaquosorum	0	0	0	0	5	0
Bacillus licheniformis	0	0	0	0	22	0
Bacillus luti	0	0	0	0	3	0
Bacillus mobilis	0	1	2	0	0	0
Bacillus mycoides	1	0	0	1	30	3
Bacillus paralicheniformis	0	0	1	0	9	0
Bacillus paranthracis	0	0	0	0	5	0
Bacillus pseudomycoides	0	0	0	0	16	1
Bacillus pumilus	1	0	0	0	8	1
Bacillus safensis	0	0	0	0	2	0
Bacillus siamensis	0	0	1	1	34	2
Bacillus sonorensis	0	0	0	0	13	0
Bacillus sp. 1NLA3E	0	0	0	0	4	0
Bacillus sp. ABP14	0	0	0	0	8	0
Bacillus sp. CS13	0	0	0	0	14	0
Bacillus sp. FJAT-18017	0	1	2	0	0	0
Bacillus sp. FJAT-45348	0	0	0	0	13	0
Bacillus sp. HD4P25	0	0	8	2	83	0
Bacillus sp. KH172YL63	0	0	0	0	3	0
Bacillus sp. Lzh-5	0	0	0	0	3	0
Bacillus sp. ms-22	0	0	0	0	14	0
Bacillus sp. PAMC26568	0	0	0	0	3	0
Bacillus sp. RZ2MS9	0	0	3	0	5	2
Bacillus sp. SJ-10	0	0	0	1	12	1
Bacillus sp. V3	0	0	0	0	8	0
Bacillus sp. X1(2014)	0	0	0	0	5	0
Bacillus sp. Y1	0	0	0	0	4	0
Bacillus spizizenii	0	0	0	0	2	0
Bacillus sporothermodurans	0	0	0	0	5	0
Bacillus subtilis	6	0	5	3	292	2
Bacillus thuringiensis	89	2	3	2	335	6
Bacillus vallismortis	0	0	0	0	27	0
Bacillus velezensis	6	1	52	46	1260	32
Bifidobacterium animalis	14	0	0	0	0	0
Bifidobacterium bifidum	0	0	0	4	0	0
Bombella sp. KACC 21507	0	1	13	8	24	33
Bombilactobacillus bombi	0	0	0	0	5	0
Borreliella burgdorferi	1	1	2	0	0	2
Brevibacillus choshinensis	0	0	1	0	5	1
Brevundimonas sp. Bb-A	1	0	0	1	0	1
Buchnera aphidicola	0	0	2	1	0	0
Burkholderia cepacia	2	65	10	7	0	15
Burkholderia dolosa	11	3	7	8	0	5
Caldibacillus thermoamylovorans	0	0	0	0	24	1
Caldicellulosiruptor saccharolyticus	2	3	3	0	0	6
Candidatus Ishikawaella capsulata	0	0	5	0	1	0
Candidatus Moranella endobia	0	0	3	1	1	0
Candidatus Pantoea carbekii	0	0	12	8	2	0
Candidatus Sodalis pierantonius	0	0	18	6	1	0
Capnocytophaga sp. FDAARGOS_737	0	0	0	3	0	0
Cellulomonas sp. Y8	14	0	0	0	0	0
Cellvibrio japonicus	1	3	3	2	0	3
Cereibacter sphaeroides	24	37	40	30	0	50
Chloracidobacterium thermophilum	0	13	0	0	0	0
Chlorobium phaeobacteroides	2	1	3	2	0	2
Christensenella minuta	1	0	0	0	0	1
Christensenella sp. Marseille-P3954	0	0	0	0	1	1
Chryseobacterium carnipullorum	1	1	1	0	0	5
Chryseobacterium indoltheticum	1	0	1	0	0	0
Chryseobacterium sp. G0186	0	2	0	0	0	0
Chthonomonas calidirosea	0	0	2	0	0	0
Clostridioides difficile	1	0	1	1	1	0
Clostridium botulinum	0	0	1	0	0	2
Clostridium butyricum	0	0	0	0	0	3
Clostridium estertheticum	6	4	17	4	0	12
Clostridium intestinale	0	0	0	0	9	1
Clostridium perfringens	0	0	0	0	1	1
Clostridium thermarum	0	0	0	0	0	5
Comamonas kerstersii	0	0	0	0	162	0
Commensalibacter sp. ESL0284	0	0	1	0	1	1
Companilactobacillus ginsenosidimutans	0	0	0	0	6	0
Coprothermobacter proteolyticus	1	0	1	0	0	1
Corynebacterium amycolatum	33	0	0	0	0	0
Corynebacterium urealyticum	12	10	14	13	0	21
Cupriavidus oxalaticus	35	13	15	7	0	2678
Cupriavidus taiwanensis	65	5	1	5	0	18
Curtobacterium sp. Csp2	4	0	1	0	0	2
Cytobacillus kochii	0	0	0	0	2	0
Cytobacillus oceanisediminis	0	1	0	0	4	0
Deinococcus peraridilitoris	1	1	0	0	0	0
Desulfurococcus amylolyticus	7	243	9	45	0	82
Desulfurococcus mucosus	0	2	0	0	0	1
Dolosigranulum pigrum	0	0	1	0	0	1
Elizabethkingia anophelis	13	0	0	0	0	10
Enterobacter asburiae	0	0	18	4	0	0
Enterobacter bugandensis	0	0	1	1	0	0
Enterobacter cloacae	0	0	2	0	0	1
Enterobacter cloacae complex sp.	0	0	6	2	23	0
Enterobacter hormaechei	1	1	23	1	3	2
Enterobacter kobei	0	0	18	9	1	0
Enterobacter ludwigii	0	0	14	9	0	0
Enterobacter roggenkampii	0	0	2	0	0	0
Enterobacteriaceae endosymbiont of Plateumaris braccata	0	0	4	1	0	0
Enterococcus faecalis	1225	1	86	41	48	46
Enterococcus faecium	10	13	11	12	3	10
Entomobacter blattae	0	0	22	2	58	70
Erwinia sp. Ejp617	0	0	14	3	0	0
Erwinia sp. J780	0	0	11	0	0	0
Escherichia albertii	0	0	2	2	0	0
Escherichia coli	1065	71	4807	1847	273	222
Exiguobacterium sp. AT1b	0	0	0	0	5	0
Fervidicoccus fontis	0	4	1	0	0	0
Flavobacterium columnare	22	7	19	10	0	22
Flavobacterium psychrophilum	1	3	4	1	0	1
Flavobacterium sp. P2-65	0	1	0	1	0	1
Flavonifractor plautii	0	0	0	0	1	1
Frankia sp. EAN1pec	0	1	0	0	0	2
Frateuria aurantia	0	0	2	0	0	3
Frischella perrara	0	2	0	1	0	0
Fructilactobacillus fructivorans	0	0	0	0	31	0
Fructilactobacillus lindneri	2	0	0	0	14	0
Fructilactobacillus sanfranciscensis	2	0	0	0	10	0
Furfurilactobacillus rossiae	0	0	4	0	236	1
Fusarium graminearum	25	63	2	0	0	22
Fusobacterium necrophorum	0	1	4	1	0	1
Geobacillus genomosp. 3	0	0	0	0	31	0
Geobacillus sp. 44B	0	0	0	0	2	0
Geobacillus sp. E263	0	0	0	0	7	0
Geobacillus sp. GHH01	0	0	0	0	5	0
Geobacillus subterraneus	0	0	0	0	42	0
Geobacillus thermodenitrificans	0	0	0	0	12	0
Geobacillus thermoleovorans	0	0	0	0	3	0
Gluconobacter albidus	0	0	8	4	89	65
Gluconobacter oxydans	0	0	1	0	23	0
Glutamicibacter sp. ZJUTW	6	0	0	0	0	0
Granulibacter bethesdensis	0	0	0	0	98	11
Haemophilus ducreyi	233	206	293	172	0	264
Hafnia alvei	0	0	2	0	0	2
Halobacteroides halobius	3146	2	15	1	6	40
Halomicronema hongdechloris	1	0	1	0	0	0
Halomonas sp. JS92-SW72	14	286	22	60	1	140
Helicobacter cinaedi	1	3	3	4	0	3
Helicobacter pylori	2	4	4	5	0	7
Herbaspirillum rubrisubalbicans	2	0	0	0	0	0
Janthinobacterium agaricidamnosum	0	7	1	0	0	3
Jeotgalibacillus malaysiensis	0	1	1	0	0	0
Klebsiella aerogenes	2	0	20	16	6	0
Klebsiella grimontii	12	9	7	5	0	7
Klebsiella pneumoniae	33	38	235	95	44	44
Klebsiella quasipneumoniae	5	6	4	2	0	8
Klebsiella variicola	20	2	8	6	2	7
Komagataeibacter medellinensis	0	0	0	0	2	0
Komagataeibacter oboediens	0	0	0	0	2	1
Komagataeibacter saccharivorans	0	0	11	0	13	71
Kozakia baliensis	0	0	2	1	96	8
Ktedonosporobacter rubrisoli	2105	5	17	0	0	68
Lacrimispora sphenoides	0	0	0	0	2	0
Lacticaseibacillus manihotivorans	0	0	0	0	2	0
Lacticaseibacillus paracasei	1	1	1	0	65	0
Lacticaseibacillus rhamnosus	0	0	0	0	5	0
Lacticaseibacillus zeae	74	62	81	64	0	148
Lactiplantibacillus paraplantarum	0	0	0	0	1	1
Lactiplantibacillus plantarum	6	1	3	0	235	2
Lactobacillus acidophilus	0	0	0	0	8	0
Lactobacillus amylolyticus	0	0	0	0	195	0
Lactobacillus crispatus	0	0	0	0	2	0
Lactobacillus delbrueckii	1	0	2	0	134	0
Lactobacillus gasseri	1	0	0	0	5	0
Lactobacillus helveticus	0	0	0	0	86	0
Lactobacillus iners	0	1	1	0	20	0
Lactobacillus jensenii	0	1	0	0	5	4
Lactobacillus kefiranofaciens	0	0	0	0	7	0
Lactobacillus paragasseri	0	0	0	0	3	1
Lactobacillus sp. 3B(2020)	0	0	0	0	24	1
Legionella adelaidensis	0	2	2	0	0	1
Lentibacillus amyloliquefaciens	1	0	0	0	5	0
Lentibacillus sp. CBA3610	0	0	0	0	6	0
Lentilactobacillus buchneri	0	0	0	0	4	1
Lentilactobacillus hilgardii	0	0	0	1	3683	0
Lentilactobacillus parabuchneri	0	0	0	0	17	0
Leuconostoc carnosum	0	0	0	0	6	0
Levilactobacillus brevis	1	1	4	0	28	2
Levilactobacillus suantsaii	0	0	0	0	3	0
Levilactobacillus zymae	0	0	0	0	2	0
Lichenicola cladoniae	0	0	2	2	83	29
Ligilactobacillus acidipiscis	0	0	0	0	5	1
Ligilactobacillus agilis	0	0	5	0	8	1
Ligilactobacillus ruminis	0	0	1	0	35	0
Ligilactobacillus salivarius	0	0	2	1	23	0
Limosilactobacillus fermentum	8	1715	4900	146	30914	4350
Limosilactobacillus frumenti	0	0	1	5	8	11
Limosilactobacillus gastricus	0	0	0	0	33	0
Limosilactobacillus mucosae	0	0	4	2	38	0
Limosilactobacillus pontis	0	1	0	7	253	18
Limosilactobacillus reuteri	1	1	1	0	617	25
Limosilactobacillus vaginalis	0	0	0	0	338	0
Liquorilactobacillus hordei	0	0	5	0	8	1
Liquorilactobacillus nagelii	0	0	10	2	698	46
Listeria monocytogenes	0	0	0	0	14	0
Lysinibacillus sp. FJAT-51161	1	0	0	0	21	0
Lysinibacillus sp. SGAir0095	0	0	0	0	3	0
Lysinibacillus sp. YS11	0	0	0	0	6	0
Lysinibacillus sphaericus	0	0	0	0	53	0
Lysinibacillus timonensis	0	0	2	2	54	6
Mammaliicoccus sciuri	0	0	1	0	2	0
Metabacillus litoralis	0	0	0	0	3	0
Metabacillus sp. cB07	0	0	0	0	7	0
Metabacillus sp. KUDC1714	0	0	0	0	21	0
Methanothermobacter sp. THM-1	0	7	0	0	0	2
Methylovirgula ligni	0	0	0	0	0	3
Microbacterium foliorum	2	1	2	0	0	1
Microbacterium oxydans	0	1	0	0	0	1
Microbacterium sp. 4R-513	1	0	3	1	0	1
Microbacterium testaceum	0	0	0	2	0	1
Mycobacterium tuberculosis	3	0	0	2	0	0
Mycolicibacterium austroafricanum	22	0	2	1	0	2
Myroides fluvii	1	2	2	1	0	2
Neoasaia chiangmaiensis	0	0	3	3	62	30
Neobacillus mesonae	0	0	0	0	2	0
Neokomagataea tanensis	0	0	3	3	5	1
Neptunomonas phycophila	9	6	4	6	0	9
Oceanobacillus iheyensis	0	0	0	0	6	0
Oceanobacillus zhaokaii	0	0	0	0	2	0
Oecophyllibacter saccharovorans	0	0	0	0	14	0
Orientia tsutsugamushi	0	0	0	0	0	13
Paenibacillus alvei	2	0	9	2	0	4
Paenibacillus barcinonensis	0	0	0	0	5	0
Paenibacillus bovis	0	0	0	0	9	0
Paenibacillus chitinolyticus	0	0	0	0	2	0
Paenibacillus larvae	0	0	0	2	4	0
Paenibacillus lautus	0	2	0	0	0	0
Paenibacillus lentus	0	0	0	0	3	0
Paenibacillus lutimineralis	0	0	0	0	2	0
Paenibacillus naphthalenovorans	0	0	0	3	0	0
Paenibacillus polymyxa	0	0	1	0	3	0
Paenibacillus protaetiae	0	0	0	0	0	3
Paenibacillus psychroresistens	0	0	0	0	19	0
Paenibacillus rhizovicinus	0	0	0	0	4	0
Paenibacillus sp. E222	0	0	0	0	3	0
Paenibacillus swuensis	0	0	0	0	3	0
Paenibacillus xylanilyticus	0	0	0	0	45	0
Paenibacillus yonginensis	0	0	0	0	18	0
Pantoea ananatis	0	0	20	10	0	0
Pantoea sp. SO10	0	0	9	4	0	0
Pantoea stewartii	0	0	11	1	1	0
Paraliobacillus zengyii	0	1	0	1	0	0
Parasaccharibacter apium	0	0	1	0	34	25
Paucilactobacillus hokkaidonensis	0	0	0	0	9	0
Paucilactobacillus nenjiangensis	0	0	0	0	5	0
Pectobacterium brasiliense	0	0	2	1	0	0
Pectobacterium odoriferum	0	0	4	0	0	0
Pectobacterium parmentieri	0	0	0	2	0	0
Pectobacterium punjabense	2	0	1	1	0	1
Pediococcus acidilactici	0	0	0	0	54	0
Pediococcus damnosus	2	0	0	0	24	3
Peribacillus muralis	0	0	0	0	7	0
Planococcus dechangensis	0	0	0	0	2	0
Priestia aryabhattai	0	0	0	0	2	0
Priestia megaterium	0	0	1	1	53	0
Proteus mirabilis	873	1	261	104	9	4
Providencia stuartii	0	0	0	0	2	0
Pseudoalteromonas sp. 3J6	8	6	9	5	0	5
Pseudomonas alcaligenes	2	0	0	0	0	0
Pseudomonas balearica	0	0	1	2	0	0
Pseudomonas entomophila	0	0	0	0	0	2
Pseudomonas fluorescens	1	1	1	1	0	8
Pseudomonas marincola	2	2	3	0	0	3
Pseudomonas putida	1	0	1	0	0	0
Pseudomonas sp. S150	0	0	0	2	0	1
Pseudomonas syringae	0	0	0	0	0	2
Pseudomonas tolaasii	0	9	0	22	0	13
Pseudonocardia autotrophica	0	2	0	1	0	1
Radiobacillus deserti	0	0	0	0	11	0
Ralstonia pickettii	0	2	4	1	0	0
Ralstonia solanacearum	481	1	2	3	4	36
Raoultella ornithinolytica	0	0	0	0	4	0
Rhodopseudomonas palustris	0	0	0	1	0	1
Roseococcus sp. NIBR12	0	0	1	0	43	26
Roseomonas sp. 546	0	0	2	4	109	22
Rothia kristinae	0	0	0	0	2	3
Rummeliibacillus stabekisii	0	0	0	0	2	0
Salicibibacter kimchii	7	0	0	0	1	0
Salmonella bongori	0	0	8	5	2	0
Salmonella enterica	126	100	676	283	43	179
Salmonella phage TS13	1	0	1	2	0	0
Schizosaccharomyces pombe	508	482	2733	53	0	914
Schleiferilactobacillus harbinensis	1	1	1	0	14	1
Secundilactobacillus malefermentans	0	0	0	0	2	0
Secundilactobacillus paracollinoides	0	0	0	0	3	0
Serratia marcescens	2	3	2	1	0	1
Serratia sp. 3ACOL1	6	2	1	2	0	1
Shigella flexneri	0	0	7	3	0	0
Solibacillus silvestris	2	0	0	0	4	0
Sphingobacterium psychroaquaticum	0	0	2	0	0	0
Sphingobacterium spiritivorum	0	0	1	0	0	1
Sphingobacterium thalpophilum	0	2	0	0	0	0
Spirosoma endbachense	345	0	10	2	0	4
Spirosoma pollinicola	2	4	1	0	0	28
Spirosoma taeanense	4	0	0	0	0	1
Sporolactobacillus terrae	0	0	0	0	4	0
Sporomusa termitida	2	0	0	0	0	0
Staphylococcus aureus	394	3030	336	297	578	438
Staphylococcus cohnii	85	1648	158	1277	0	1876
Staphylococcus condimenti	1	0	2	0	7	0
Staphylococcus epidermidis	1	0	1	0	5	0
Staphylococcus haemolyticus	0	0	0	0	3	0
Staphylococcus lugdunensis	4	0	0	0	0	0
Staphylococcus simulans	14	45	21	25	0	12
Staphylococcus sp. AntiMn-1	0	0	0	0	3	0
Staphylococcus warneri	0	0	0	1	2	0
Stenotrophomonas maltophilia	1	1	0	1	0	0
Stenotrophomonas sp. YAU14D1_LEIMI4_1	0	0	0	1	0	1
Streptococcus mutans	1	0	1	1	0	1
Streptococcus pneumoniae	0	0	0	0	2	0
Streptococcus porcinus	0	1	1	0	0	0
Streptococcus pseudoporcinus	1	0	0	1	0	6
Streptococcus sp. oral taxon 431	1	0	1	1	0	0
Streptococcus suis	1	0	0	0	0	1
Streptococcus thermophilus	633	1	3	0	12	11
Streptococcus troglodytae	0	0	0	0	0	2
Streptomyces lividans	3	1	2	5	0	5
Streptomyces nodosus	8	0	0	0	0	0
Streptomyces peucetius	0	1	19	7	0	1
Streptomyces pluripotens	1	0	1	0	0	0
Streptomyces sp. SUK 48	1	0	1	2	0	0
Sulfitobacter mediterraneus	0	0	1	0	0	1
Sulfitobacter sp. SK012	0	0	2	0	0	1
Sulfolobus acidocaldarius	164	173	254	151	0	356
Syntrophotalea acetylenivorans	11	0	0	0	0	0
Terribacillus goriensis	0	0	0	0	7	0
Thermotoga caldifontis	5	0	0	0	0	0
Tumebacillus avium	0	0	0	0	2	1
Ureibacillus thermophilus	0	0	0	0	6	0
Ureibacillus thermosphaericus	0	0	0	0	2	0
Vagococcus coleopterorum	0	1	0	1	0	5
Veillonella parvula	0	0	1	0	3	0
Vibrio anguillarum	14968	1757	2870	377	2144	5324
Vibrio breoganii	0	0	1	0	0	1
Vibrio campbellii	3	0	1	0	0	3
Vibrio cholerae	0	0	4	0	0	9
Vibrio fluvialis	0	0	1	0	0	2
Vibrio nigripulchritudo	0	1	1	0	0	0
Vibrio sp. Scap24	13	15	14	12	0	13
Vibrio taketomensis	0	1	0	0	0	1
Virgibacillus halodenitrificans	0	0	1	0	1	0
Virgibacillus sp. Bac330	0	0	0	0	3	0
Virgibacillus sp. MSP4-1	0	0	0	0	5	0
Weissella ceti	0	0	1	0	7	0
Weissella cryptocerci	0	0	2	0	7	5
Weissella hellenica	0	0	0	0	8	0
Weizmannia coagulans	0	0	2	0	13	1
Xanthomonas citri	42	29	29	28	0	41
Xanthomonas euvesicatoria	108	89	171	101	0	197
Xenorhabdus bovienii	0	0	1	1	0	0
Xenorhabdus budapestensis	0	0	1	0	0	1
Xenorhabdus poinarii	0	0	1	1	0	0
Yersinia enterocolitica	0	0	34	11	2	0
Yersinia entomophaga	0	0	38	12	1	0
Yersinia frederiksenii	0	1	18	5	1	0
Yersinia pestis	0	0	20	5	1	2
Zymomonas mobilis	23	8	5	7	5	15
	27392	10414	18993	5708	84604	18720
